# Supplementary material for: Immunogenic Cell Death Photothermally Mediated by Erythrocyte Membrane-Coated Magnetofluorescent Nanocarriers Improves Survival in Sarcoma Model
Source: Pharmaceutics. 2023 Mar 14;15(3):943. doi: 10.3390/pharmaceutics15030943 (PMC10051374; doi:10.3390/pharmaceutics15030943)
Supplement: Supplementary file 1 [file pharmaceutics-15-00943-s001.zip]

Archive with 1 entries (1 files):
- pharmaceutics-2204173-supplementary.pdf
